# Supplementary material for: A genetically engineered therapeutic lectin inhibits human influenza A virus infection and sustains robust virus-specific CD8 T cell expansion
Source: PLoS Pathog. 2025 May 7;21(5):e1013112. doi: 10.1371/journal.ppat.1013112 (PMC12057898; doi:10.1371/journal.ppat.1013112)
Supplement: S1 Data — (XLSX) [file ppat.1013112.s005.xlsx]

## Sheet: Figure 1
	A
		CD4 T cell proliferation
	PBMCs				purified T cells
	no BanLec	WT	H84T	D133G	no BanLec	WT	H84T	D133G
	0.27	13.58	0.22	0.23	0.22	9.49	1.91	0.24
	0.22	21.6	1.18	0.43	0.41	18.49	1.35	0.36
	0.88	9.15	1.05	1.12	1.19	16.98	1.76	1.33
	1.01	9.03	1.36	1.33	0.83	9.79	0.86	0.93
	0.31	10.83	1.21	0.52	0.2	9.63	0.62	0.19
	B
		CD8 T cell proliferation
	PBMCs				purified T cells
	no BanLec	WT	H84T	D133G	no BanLec	WT	H84T	D133G
	0.22	9.49	1.91	0.24	0.31	0.64	0.28	0.34
	0.41	18.49	1.35	0.36	0.47	1.77	0.41	0.28
	1.19	16.98	1.76	1.33	0.95	2.41	1.63	1.3
	0.83	9.79	0.86	0.93	0.97	2.26	0.74	0.93
	0.2	9.63	0.62	0.19	0.89	1.22	0.87	1.04
	D
	% CFSElow CD4 T cells out of CD4 T cells
	no BanLec	WT	H84T	D133G
	1.8	44	1.6	1.8
	1.2	56.6	2.7	1
	1.4	58.5	3.4	1.5
	2.5	62.7	2.1	2.7
	E
	% CFSElow CD8 T cells out of CD8 T cells
	no BanLec	WT	H84T	D133G
	2.2	57.4	2.9	2
	2.2	49	3.8	2.6
	1.7	61.4	2.3	1.6
	1.2	52.7	3.8	1.5
	F
		% CFSElow CD4 T cells out of CD4 T cells
		isotytpe control				HLA-ABC block				HLA-DR block				CD86 block
	WT	48.6	68.6	55.6	60.3	45.6	63	49.7	50.1	18.9	20.1	25	17.9	13.6	21.4	16.2	16.8
	H84T	9.3	11.6	5	3.3	7.3	9.7	4.5	3.5	4.1	5.1	2.1	3	1.4	2.3	2.4	3.3
	D133G	1	2.6	1.5	2.2	1.3	2.2	1.7	1.9	0.9	2	1.6	1.8	0.9	1.9	1.1	1.9
	G
		% CFSElow CD4 T cells out of CD4 T cells
		isotytpe control				HLA-ABC block				HLA-DR block				CD86 block
	WT	61.9	52.3	48.5	58.2	46.3	35.7	43.3	40.5	59.3	45.1	46.5	49.6	28.6	25	20.7	21.2
	H84T	7.6	8.4	9.2	3.2	5.4	7.3	8.3	2.8	6	8.6	8.6	3.1	3.6	4.3	5.1	3.2
	D133G	1.2	2.9	1.6	2.5	1.3	3.1	1.2	1.9	1.9	2.5	1.2	2.1	1.6	2.1	1.4	1.8
	H
	% CFSElow CD4 T cells out of CD4 T cells
	no BanLec	WT	H84T	D133G
	0.2	0.4	0.2	0.2
	0.9	0.9	0.8	1
	0.3	0.5	0.4	0.3
	0.2	0.3	0.2	0.2
	I
	% CFSElow CD8 T cells out of CD8 T cells
	no BanLec	WT	H84T	D133G
	0.3	0.4	0.2	0.3
	1	1.1	0.9	1
	0.4	0.5	0.4	0.3
	0.3	0.3	0.3	0.2

## Sheet: Figure 2
	B
	CD4 T cell proliferation
	BanLec -		WT		H84T		D133G
	IAV-	IAV+	IAV-	IAV+	IAV-	IAV+	IAV-	IAV+
	1.8	4.8	43.4	45.3	1.6	19.8	1.8	4.4
	1.2	4.5	36.6	31	2.7	18	1	3.7
	1.4	5.2	54.5	51.8	3.4	21.1	1.5	5.2
	2.5	7.4	60.7	60.2	2.1	22.5	2.7	7.9
	C
	CD8 T cell proliferation
	BanLec -		WT		H84T		D133G
	IAV-	IAV+	IAV-	IAV+	IAV-	IAV+	IAV-	IAV+
	2.2	11.7	57.4	58.5	2.9	42	2	9.7
	2.2	9.8	50	41.9	3.8	23.5	2.6	10.3
	1.7	8.1	49.9	47.5	1.9	17.4	1.6	7.6
	3.2	9.4	57.7	63.2	3.8	28.3	3.5	9.1
	D
	Fold change CD4 T cell proliferation
	BanLec -	WT	H84T	D133G
	2.66667	1.04378	12.375	2.44444
	3.75	0.846995	6.66667	3.7
	3.71429	0.950459	6.20588	3.46667
	2.96	0.991763	10.7143	2.92593
	E
	Fold change CD8 T cell proliferation
	BanLec -	WT	H84T	D133G
	5.31818	1.01916	14.4828	4.85
	4.45455	0.838	6.18421	3.96154
	4.76471	0.951904	9.15789	4.75
	2.9375	1.09532	7.44737	2.6
	G
	% M1 Dextramer+ CFSElow CD8 T cells
	no IAV				IAV
	no BanLec	WT	H84T	D133G	no BanLec	WT	H84T	D133G
	0	0.1	0	0	0.2	0.1	0.9	0.3
	0	0	0	0	0.3	0.1	1.3	0.4
	0	0	0	0	0.3	0.1	3.2	0.3
	0	0.1	0	0	0.5	0.1	2.1	0.5
	0	0	0	0	0.3	0	1.15	0.3
	0	0	0	0	0.4	0.1	1.15	0.5

## Sheet: Figure 3
	B
	% of NP+ DCs
	BanLec -	WT	H84T	D133G
	56	0.3	2.4	43.3
	32.7	0.2	1.6	30.7
	49.2	0	1.6	50
	58.1	0.7	3.2	51.8
	39.5	0.2	1.1	31.6
	D
	Exposed to IAV for 24h
	Necrotic cells				Apoptotic cells
	BanLec -	WT	H84T	D133G	BanLec -	WT	H84T	D133G
	16.1	4	5.7	18.1	44.1	8.7	10.9	44.1
	20.1	7.1	6.7	19.5	42.4	10.9	14.1	43
	17.1	5.9	6.3	18.2	37.7	9.1	14.5	34.2
	19.5	3.1	8.8	17.7	38.5	15.6	15.1	45.6
	E
		Necrotic cells
		no BanLec, no IAV				no BanLec, IAV				WT, IAV				H84T, IAV				D133G, IAV
	24h	2.9	5.7	6.6	4.4	16.1	20.1	17.1	19.5	4	7.1	5.9	3.1	5.7	6.7	6.3	8.8	18.1	19.5	18.2	17.7
	48h	6.2	8	7.4	9.7	15.5	27	25.5	21.2	13.8	14.3	6.4	9.9	12.7	13.7	9.7	8.4	14	25.3	26.4	25.2
	72h	9.2	14.4	16.3	12.9	27.3	22.5	30.3	35.8	10.5	16.4	18.3	15.6	12	21.6	19.6	18.4	25.1	31.8	33.8	28.1
		Apoptotic cells
		no BanLec, no IAV				no BanLec, IAV				WT, IAV				H84T, IAV				D133G, IAV
	24h	4.8	9.9	2.7	2.9	44.1	42.4	37.7	38.5	8.7	10.9	9.1	15.6	10.9	14.1	14.5	15.1	44.1	43	34.2	45.6
	48h	6.2	17.8	11.5	10.3	46.1	44	45.9	50.3	11.7	17.6	14.9	16.5	15	18.3	18.8	19.7	44.1	46.6	56.2	49.3
	72h	10.8	28.4	17.5	21.2	71.1	57.5	63.3	60.9	18.6	22.4	24.5	20.7	18	28.6	32.2	30.1	62.3	58.4	60.6	55.9
	G
		Analysis of IAV-M1 expression by gray value
		BanLec -	WT	H84T	D133G
		0.9143	0	0.2417	0.8821
		0.9368	0	0.2193	0.9322
		0.9478	0	0.2959	0.9044
		0.9775	0	0.1451	0.9603
	H
		HI IAV
		BanLec-	H84T	D133G
		0.91	1.1	0.93
		5.5	5.72	4.52
		1.49	1.24	1.48
		2.7	3.5	2.3
		1.43	1.51	1.46
	I
		IAV M1 peptide
		BanLec-	H84T	D133G
		0.5	0.6	0.5
		2.1	2.2	1.1
		1.4	1.5	1.3
		0.7	1.2	0.6
		1.2	1.2	1.5

## Sheet: Figure 4
	C
		no BanLec
		% CMV pp65 Dextramer+ CFSElow CD8 T cells
		no IAV	HI IAV	IAV
		9.95	8.88	2.94
		7.25	6.82	1.94
		4.72	5.74	1.81
		4.43	4.75	1.69
	D
		D133G
		% CMV pp65 Dextramer+ CFSElow CD8 T cells
		no IAV	HI IAV	IAV
		9.33	8.73	2.85
		7.88	6.73	1.86
		5.12	5.89	1.92
		4.57	4.84	1.82
	E
		IAV exposed
		% CMV pp65 Dextramer+ CFSElow CD8 T cells
		BanLec-	D133G	H84T
		2.94	2.85	9.47
		1.94	1.86	7.11
		1.81	1.92	6
		1.69	1.82	4.68
	F
		H84T
		% CMV pp65 Dextramer+ CFSElow CD8 T cells
		no IAV	HI IAV	IAV
		9.74	10.02	9.47
		8.17	8.67	7.11
		4.23	6.62	6
		4.52	4.95	4.68
	G
		Frequency of live DC
	post infection	ni IAV, no BanLec			IAV exposed, H84T			IAV exposed, no BanLec
	0h	88.6	89.2	89.6	88.6	89.1	89.4	88.63	89.15	89
	2h	82.5	83.2	82.9	82.9	84.5	83.7	83.1	82.4	83.3
	4h	86.6	85.4	86.2	87.4	86.5	86.4	84.8	85.4	85.1
	6h	80.1	82.7	80.8	83.9	84.3	85.2	86.3	84	85.2
	8h	78.5	81.2	81	83.5	82.4	82	85.3	81.4	83.2
	10h	76.2	78.5	79	82.2	83.5	84	84.2	85	85.3
	12h	72.7	70.2	70	85.1	83.5	84.4	83.9	86.6	82.8
	16h	50.4	56.6	55.5	83	84.2	84.2	84.2	82.8	83.2
	24h	32.1	39.2	37.9	81.9	78.2	80.5	82.4	83.5	81.2

## Sheet: S1 Fig
	E
		Blood mDC
		% NP+ mDCs
		BanLec-	WT	H84T
		44.9	2.2	15.6
		42.4	1.9	12.1
		30.2	2.1	3.6
	F
		Blood pDC
		% NP+ pDCs
		BanLec-	WT	H84T
		11.2	0.1	0.9
		5	0	0
		9.7	0.2	0.7
	G
		Tonsil mDC
		% NP+ mDCs
		BanLec-	WT	H84T
		15.8	1.6	6.6
		10.2	0.1	0.7
	H
		Tonsil pDC
		% NP+ pDCs
		BanLec-	WT	H84T
		16.2	0.1	0.5
		12.19	0.1	0.64

## Sheet: S2 Fig
	A
		HLA-ABC (MFI)
		no IAV					IAV
	BanLec-	3112	2433	2740	2779	2865	10176	7615	6258	6591	7271
	WT	3345	3122	3295	2963	3138	3656	3390	3516	3897	3871
	H84T	3224	2527	3155	2970	2999	5411	3666	4135	4459	4425
	D133G	3186	2320	2654	2846	2716	9058	6661	6026	7180	7573
	B
		HLA-DR (MFI)
		no IAV					IAV
	BanLec-	4828	8472	8180	7488	12207	18649	25456	22710	30567	24912
	WT	5714	10234	8542	8087	11846	5450	10433	7873	8595	13231
	H84T	5577	10105	8278	7459	12614	7824	11547	9826	11776	14481
	D133G	5251	10457	8993	7313	12382	26139	28038	19201	29353	25025
	C
		CD86 (MFI)
		no IAV					IAV
	BanLec-	14095	12072	5138	11053	10312	48458	82392	83916	34402	48668
	WT	15696	13835	6941	6058	13627	13146	12401	6223	23761	11703
	H84T	11138	12207	5592	7675	9550	25046	50098	19808	16604	14879
	D133G	8400	11116	6720	9418	15055	49825	88035	79149	65580	50210
	D
		CD40 (MFI)
		no IAV					IAV
	BanLec-	18820	19404	11989	14507	15821	26041	45048	45844	27494	30073
	WT	22417	24405	22513	13017	14349	20448	23504	18662	21862	11594
	H84T	15470	23323	12726	11818	15041	18723	36233	21150	13276	19754
	D133G	12270	18199	16437	13042	17902	26841	42591	41176	45205	31946
	E
		TNFa (pg/mL)
		no IAV					IAV
	BanLec-	38.53	20.57	4.41	41.35	55.13	1878.19	1343.08	1509.9	1121.92	1160.63
	WT	87.1	25.15	5.33	68.18	49.37	55.58	82.27	21.5	103.49	32.6
	H84T	82.31	21.25	14.74	49.01	27.55	200.66	103.49	43.98	67.35	91.32
	D133G	29.62	23.45	4.26	46.15	28.93	1551.92	1490.36	1486	1128.11	1178.79
	E
		IL-6 (pg/mL)
		no IAV					IAV
	BanLec-	86.21	25	29.93	295.81	148.63	2073.07	1747.39	1565.01	1627.9	1618.24
	WT	167.05	41.84	95.2	233.06	132.1	118.28	190.11	240.85	717.13	103.86
	H84T	109.45	30.01	42.08	290.06	102.9	650.6	540.52	675.9	437.77	396.08
	D133G	75.86	34.11	24.06	284.58	115.17	2063	1939.11	1680.95	1830.62	1776.36

## Sheet: S3 Fig.
B
	H1N1 infection			H3N2 infection
	% NP+ MDDCs			% NP+ MDDCs
	BanLec-	WT	H84T	BanLec-	WT	H84T
	37.3	0.045	1.35	48.3	0.65	0.64
	28.9	0.2	0.45	39.1	0.3	1.35
	37.7	0.38	0.97	43.2	1.22	2.43
D
	H1N1 infection			H3N2 infection
	% live MDDCs 24h			% live MDDCs 24h
	BanLec-	WT	H84T	BanLec-	WT	H84T
	66.2	94.1	93.2	47	94.7	92.2
	50.6	96.2	94.7	30.2	93.2	89.1
	48.9	93.5	90.2	38.6	93.8	87.8

## Sheet: S4 Fig
	B
		CMV-specific CD8 T proliferation
		BanLec-	D133G	H84T
		0.02	0.03	0.02
		0.01	0.01	0.01
		0.02	0.02	0.02
		0.03	0.03	0.03
